# Supplementary material for: ImgLib2—generic image processing in Java
Source: Bioinformatics. 2012 Sep 8;28(22):3009–11. doi: 10.1093/bioinformatics/bts543 (PMC3496339; doi:10.1093/bioinformatics/bts543)
Supplement: Supplementary Data [file supp_bts543_sourcecode.zip]

Archive with 32 entries (26 files):
- sourcecode/
- sourcecode/benchmark/
- sourcecode/benchmark/CenterOfMassBenchmark.java
- sourcecode/benchmark/CenterOfMassByteNativeImplementation.java
- sourcecode/benchmark/CenterOfMassImageJImplementation.java
- sourcecode/benchmark/CenterOfMassImgLib2Implementation.java
- sourcecode/benchmark/InvertBenchmarkFloat.java
- sourcecode/benchmark/InvertFloatNativeImplementation.java
- sourcecode/benchmark/InvertImageJImplementation.java
- sourcecode/benchmark/InvertImgLib2Implementation.java
- sourcecode/figures/
- sourcecode/figures/AppallinglyInefficientLineDrawer.java
- sourcecode/figures/Figure.java
- sourcecode/figures/Helpers.java
- sourcecode/figures/LinAlgHelpers.java
- sourcecode/figures/Quantizer.java
- sourcecode/figures/VisualizeMserTree.java
- sourcecode/gameofdeath/
- sourcecode/gameofdeath/Arena.java
- sourcecode/gameofdeath/LifeForm.java
- sourcecode/gameofdeath/LifeFormARGBConverter.java
- sourcecode/resources/
- sourcecode/resources/Leaf.tif
- sourcecode/benchmark/c++/
- sourcecode/benchmark/c++/center-of-mass.hh
- sourcecode/benchmark/c++/benchmark-invert.cc
- sourcecode/benchmark/c++/Makefile
- sourcecode/benchmark/c++/benchmark-center-of-mass.cc
- sourcecode/benchmark/c++/benchmark.cc
- sourcecode/benchmark/c++/invert.hh
- sourcecode/benchmark/c++/benchmark.hh
- sourcecode/benchmark/c++/realsum.hh
