# Supplementary material for: ImgLib2—generic image processing in Java
Source: Bioinformatics. 2012 Sep 8;28(22):3009–11. doi: 10.1093/bioinformatics/bts543 (PMC3496339; doi:10.1093/bioinformatics/bts543)
Supplement: Supplementary Data [file supp_bts543_sourcecode.zip › sourcecode/benchmark/CenterOfMassByteNativeImplementation.java]

package benchmark;

import net.imglib2.util.RealSum;

public class CenterOfMassByteNativeImplementation
{
	/**
	 * special purpose implementation for native byte[] array 1D.
	 */
	private final static double[] findCenterOfMass(final byte[] img, final int size0)
	{
		final RealSum centerOfMass0 = new RealSum(),
				          sum = new RealSum();

		for (int d0 = 0; d0 < size0; ++d0) {
			final double value = img[d0] & 0xff;
			centerOfMass0.add(value * d0);
			sum.add(value);
		}
		final double s = sum.getSum();

		return new double[] { centerOfMass0.getSum() / s };
	}

	/**
	 * special purpose implementation for native byte[] array 2D.
	 */
	private final static double[] findCenterOfMass(final byte[] img,
			final int size0, final int size1)
	{
		final RealSum centerOfMass0 = new RealSum(),
				          centerOfMass1 = new RealSum(),
				          sum = new RealSum();

		int i = 0;

		for (int d1 = 0; d1 < size1; ++d1)
			for (int d0 = 0; d0 < size0; ++d0) {
				final double value = img[i++] & 0xff;
				centerOfMass0.add(value * d0);
				centerOfMass1.add(value * d1);
				sum.add(value);
			}
		final double s = sum.getSum();

		return new double[] { centerOfMass0.getSum() / s,
				                  centerOfMass1.getSum() / s };
	}

	/**
	 * special purpose implementation for native byte[] array 3D.
	 */
	private final static double[] findCenterOfMass(final byte[] img,
			final int size0, final int size1, final int size2)
	{
		final RealSum centerOfMass0 = new RealSum(),
				          centerOfMass1 = new RealSum(),
				          centerOfMass2 = new RealSum(),
				          sum = new RealSum();

		int i = 0;

		for (int d2 = 0; d2 < size2; ++d2)
			for (int d1 = 0; d1 < size1; ++d1)
				for (int d0 = 0; d0 < size0; ++d0) {
					final double value = img[i++] & 0xff;
					centerOfMass0.add(value * d0);
					centerOfMass1.add(value * d1);
					centerOfMass2.add(value * d2);
					sum.add(value);
				}
		final double s = sum.getSum();

		return new double[]	{ centerOfMass0.getSum() / s,
				                  centerOfMass1.getSum() / s,
				                  centerOfMass2.getSum() / s };
	}

	/**
	 * special purpose implementation for native byte[] array 4D.
	 */
	private final static double[] findCenterOfMass(final byte[] img,
			final int size0, final int size1, final int size2, final int size3)
	{
		final RealSum centerOfMass0 = new RealSum(),
				          centerOfMass1 = new RealSum(),
				          centerOfMass2 = new RealSum(),
				          centerOfMass3 = new RealSum(),
				          sum = new RealSum();

		int i = 0;

		for (int d3 = 0; d3 < size3; ++d3)
			for (int d2 = 0; d2 < size2; ++d2)
				for (int d1 = 0; d1 < size1; ++d1)
					for (int d0 = 0; d0 < size0; ++d0) {
						final double value = img[i++] & 0xff;
						centerOfMass0.add(value * d0);
						centerOfMass1.add(value * d1);
						centerOfMass2.add(value * d2);
						centerOfMass3.add(value * d3);
						sum.add(value);
					}
		final double s = sum.getSum();

		return new double[] { centerOfMass0.getSum() / s,
				                  centerOfMass1.getSum() / s,
				                  centerOfMass2.getSum() / s,
				                  centerOfMass3.getSum() / s };
	}

	/**
	 * special purpose implementation for native byte[] array 5D.
	 */
	private final static double[] findCenterOfMass(final byte[] img,
			final int size0, final int size1, final int size2, final int size3, final int size4)
	{
		final RealSum centerOfMass0 = new RealSum(),
				          centerOfMass1 = new RealSum(),
				          centerOfMass2 = new RealSum(),
				          centerOfMass3 = new RealSum(),
				          centerOfMass4 = new RealSum(),
				          sum = new RealSum();

		int i = 0;

		for (int d4 = 0; d4 < size4; ++d4)
			for (int d3 = 0; d3 < size3; ++d3)
				for (int d2 = 0; d2 < size2; ++d2)
					for (int d1 = 0; d1 < size1; ++d1)
						for (int d0 = 0; d0 < size0; ++d0) {
							final double value = img[i++] & 0xff;
							centerOfMass0.add(value * d0);
							centerOfMass1.add(value * d1);
							centerOfMass2.add(value * d2);
							centerOfMass3.add(value * d3);
							centerOfMass4.add(value * d4);
							sum.add(value);
						}
		final double s = sum.getSum();

		return new double[] { centerOfMass0.getSum() / s,
													centerOfMass1.getSum() / s,
													centerOfMass2.getSum() / s,
													centerOfMass3.getSum() / s,
													centerOfMass4.getSum() / s };
	}

	/**
	 * special purpose implementation for native byte[] array 6D.
	 */
	private final static double[] findCenterOfMass(final byte[] img,
			final int size0, final int size1, final int size2, final int size3, final int size4,
			final int size5)
	{
		final RealSum centerOfMass0 = new RealSum(),
				          centerOfMass1 = new RealSum(),
				          centerOfMass2 = new RealSum(),
				          centerOfMass3 = new RealSum(),
				          centerOfMass4 = new RealSum(),
				          centerOfMass5 = new RealSum(),
				          sum = new RealSum();

		int i = 0;

		for (int d5 = 0; d5 < size5; ++d5)
			for (int d4 = 0; d4 < size4; ++d4)
				for (int d3 = 0; d3 < size3; ++d3)
					for (int d2 = 0; d2 < size2; ++d2)
						for (int d1 = 0; d1 < size1; ++d1)
							for (int d0 = 0; d0 < size0; ++d0) {
								final double value = img[i++] & 0xff;
								centerOfMass0.add(value * d0);
								centerOfMass1.add(value * d1);
								centerOfMass2.add(value * d2);
								centerOfMass3.add(value * d3);
								centerOfMass4.add(value * d4);
								centerOfMass5.add(value * d5);
								sum.add(value);
							}
		final double s = sum.getSum();

		return new double[] { centerOfMass0.getSum() / s,
				                  centerOfMass1.getSum() / s,
				                  centerOfMass2.getSum() / s,
				                  centerOfMass3.getSum() / s,
				                  centerOfMass4.getSum() / s,
				                  centerOfMass5.getSum() / s };
	}

	/**
	 * special purpose implementation for native byte[] arrays 1D to 6D.
	 * dispatches to the 1D to 6D versions.
	 */
	public final static double[] findCenterOfMass(final byte[] img, final int[] dimensions)
	{
		if (dimensions.length == 1)
			return findCenterOfMass(img, dimensions[0]);
		else if (dimensions.length == 2)
			return findCenterOfMass(img, dimensions[0], dimensions[1]);
		else if (dimensions.length == 3)
			return findCenterOfMass(img, dimensions[0], dimensions[1], dimensions[2]);
		else if (dimensions.length == 4)
			return findCenterOfMass(img, dimensions[0], dimensions[1], dimensions[2],
					dimensions[3]);
		else if (dimensions.length == 5)
			return findCenterOfMass(img, dimensions[0], dimensions[1], dimensions[2],
					dimensions[3], dimensions[4]);
		else if (dimensions.length == 6)
			return findCenterOfMass(img, dimensions[0], dimensions[1], dimensions[2],
					dimensions[3], dimensions[4], dimensions[5]);
		else
			throw new IllegalArgumentException("only 1D to 6D images are supported");
	}
}
