# Supplementary material for: ImgLib2—generic image processing in Java
Source: Bioinformatics. 2012 Sep 8;28(22):3009–11. doi: 10.1093/bioinformatics/bts543 (PMC3496339; doi:10.1093/bioinformatics/bts543)
Supplement: Supplementary Data [file supp_bts543_sourcecode.zip › sourcecode/benchmark/CenterOfMassImageJImplementation.java]

package benchmark;

import ij.ImagePlus;
import ij.ImageStack;
import ij.process.ImageProcessor;
import net.imglib2.util.RealSum;

public class CenterOfMassImageJImplementation
{
	/**
	 * special purpose implementation for 1D {@link ImagePlus}.
	 */
	private final static double[] findCenterOfMass1D(final ImagePlus imp)
	{
		final RealSum centerOfMass0 = new RealSum(),
									sum = new RealSum();

		final ImageProcessor ip = imp.getProcessor();
		final int size0 = ip.getPixelCount();

		for (int d0 = 0; d0 < size0; ++d0) {
			final double value = ip.getf(d0);
			centerOfMass0.add(value * d0);
			sum.add(value);
		}
		final double s = sum.getSum();

		return new double[] { centerOfMass0.getSum() / s };
	}

	/**
	 * special purpose implementation for 2D {@link ImagePlus}.
	 */
	private final static double[] findCenterOfMass2D(final ImagePlus imp)
	{
		final RealSum centerOfMass0 = new RealSum(),
									centerOfMass1 = new RealSum(),
									sum = new RealSum();

		final ImageProcessor ip = imp.getProcessor();
		final int size0 = ip.getWidth();
		final int size1 = ip.getHeight();

		int i = 0;
		for (int d1 = 0; d1 < size1; ++d1)
			for (int d0 = 0; d0 < size0; ++d0) {
				final double value = ip.getf(i++);
				centerOfMass0.add(value * d0);
				centerOfMass1.add(value * d1);
				sum.add(value);
			}
		final double s = sum.getSum();

		return new double[] { centerOfMass0.getSum() / s,
													centerOfMass1.getSum() / s };
	}

	/**
	 * special purpose implementation for 3D {@link ImagePlus}.
	 */
	private final static double[] findCenterOfMass3D(final ImagePlus imp)
	{
		final RealSum centerOfMass0 = new RealSum(),
									centerOfMass1 = new RealSum(),
									centerOfMass2 = new RealSum(),
									sum = new RealSum();

		final int size0 = imp.getWidth();
		final int size1 = imp.getHeight();
		final int size2 = imp.getNChannels();

		final ImageStack stack = imp.getStack();
		for (int d2 = 0; d2 < size2; ++d2) {
			final ImageProcessor ip = stack.getProcessor(imp.getStackIndex(d2 + 1, 1, 1));
			int i = 0;
			for (int d1 = 0; d1 < size1; ++d1)
				for (int d0 = 0; d0 < size0; ++d0) {
					final double value = ip.getf(i++);
					centerOfMass0.add(value * d0);
					centerOfMass1.add(value * d1);
					centerOfMass2.add(value * d2);
					sum.add(value);
				}
		}
		final double s = sum.getSum();

		return new double[] { centerOfMass0.getSum() / s,
													centerOfMass1.getSum() / s,
													centerOfMass2.getSum() / s };
	}

	/**
	 * special purpose implementation for 4D {@link ImagePlus}.
	 */
	private final static double[] findCenterOfMass4D(final ImagePlus imp)
	{
		final RealSum centerOfMass0 = new RealSum(),
									centerOfMass1 = new RealSum(),
									centerOfMass2 = new RealSum(),
									centerOfMass3 = new RealSum(),
									sum = new RealSum();

		final int size0 = imp.getWidth();
		final int size1 = imp.getHeight();
		final int size2 = imp.getNChannels();
		final int size3 = imp.getNSlices();

		final ImageStack stack = imp.getStack();
		for (int d3 = 0; d3 < size3; ++d3) {
			for (int d2 = 0; d2 < size2; ++d2) {
				final ImageProcessor ip = stack.getProcessor(imp.getStackIndex(d2 + 1, d3 + 1, 1));
				int i = 0;
				for (int d1 = 0; d1 < size1; ++d1)
					for (int d0 = 0; d0 < size0; ++d0) {
						final double value = ip.getf(i++);
						centerOfMass0.add(value * d0);
						centerOfMass1.add(value * d1);
						centerOfMass2.add(value * d2);
						centerOfMass3.add(value * d3);
						sum.add(value);
					}
			}
		}
		final double s = sum.getSum();

		return new double[] { centerOfMass0.getSum() / s,
													centerOfMass1.getSum() / s,
													centerOfMass2.getSum() / s,
													centerOfMass3.getSum() / s };
	}

	/**
	 * special purpose implementation for 5D {@link ImagePlus}.
	 */
	private final static double[] findCenterOfMass5D(final ImagePlus imp)
	{
		final RealSum centerOfMass0 = new RealSum(),
									centerOfMass1 = new RealSum(),
									centerOfMass2 = new RealSum(),
									centerOfMass3 = new RealSum(),
									centerOfMass4 = new RealSum(),
									sum = new RealSum();

		final int size0 = imp.getWidth();
		final int size1 = imp.getHeight();
		final int size2 = imp.getNChannels();
		final int size3 = imp.getNSlices();
		final int size4 = imp.getNFrames();

		final ImageStack stack = imp.getStack();
		for (int d4 = 0; d4 < size4; ++d4) {
			for (int d3 = 0; d3 < size3; ++d3) {
				for (int d2 = 0; d2 < size2; ++d2) {
					final ImageProcessor ip = stack.getProcessor(
							imp.getStackIndex(d2 + 1, d3 + 1, d4 + 1));
					int i = 0;
					for (int d1 = 0; d1 < size1; ++d1)
						for (int d0 = 0; d0 < size0; ++d0) {
							final double value = ip.getf(i++);
							centerOfMass0.add(value * d0);
							centerOfMass1.add(value * d1);
							centerOfMass2.add(value * d2);
							centerOfMass3.add(value * d3);
							centerOfMass4.add(value * d4);
							sum.add(value);
						}
				}
			}
		}
		final double s = sum.getSum();

		return new double[] { centerOfMass0.getSum() / s,
													centerOfMass1.getSum() / s,
													centerOfMass2.getSum() / s,
													centerOfMass3.getSum() / s,
													centerOfMass4.getSum() / s };
	}

	/**
	 * special purpose implementation for 1D to 5D ImagePlus dispatches to the 1D
	 * to 5D versions.
	 *
	 * @param numDimensions
	 *          number of dimensions, because it is impossible to retrieve this
	 *          from the ImagePlus.
	 */
	public final static double[] findCenterOfMass(final ImagePlus imp, final int numDimensions)
	{
		if (numDimensions == 1)
			return findCenterOfMass1D(imp);
		else if (numDimensions == 2)
			return findCenterOfMass2D(imp);
		else if (numDimensions == 3)
			return findCenterOfMass3D(imp);
		else if (numDimensions == 4)
			return findCenterOfMass4D(imp);
		else if (numDimensions == 5)
			return findCenterOfMass5D(imp);
		else
			throw new IllegalArgumentException("only 1D to 5D images are supported");
	}
}
