# Supplementary material for: ImgLib2—generic image processing in Java
Source: Bioinformatics. 2012 Sep 8;28(22):3009–11. doi: 10.1093/bioinformatics/bts543 (PMC3496339; doi:10.1093/bioinformatics/bts543)
Supplement: Supplementary Data [file supp_bts543_sourcecode.zip › sourcecode/benchmark/CenterOfMassImgLib2Implementation.java]

package benchmark;

import net.imglib2.Cursor;
import net.imglib2.IterableInterval;
import net.imglib2.type.numeric.RealType;
import net.imglib2.util.RealSum;

public class CenterOfMassImgLib2Implementation
{
	/**
	 * generic implementation for all ImgLib2 {@link IterableInterval}s.
	 */
	public final static <T extends RealType<T>> double[] findCenterOfMass(
			final IterableInterval<T> img)
	{
		final RealSum[] realSums = new RealSum[img.numDimensions()];
		for (int d = 0; d < realSums.length; ++d)
			realSums[d] = new RealSum();
		final RealSum s = new RealSum();
		final Cursor<T> cursor = img.localizingCursor();
		while (cursor.hasNext()) {
			final double w = cursor.next().getRealDouble();
			s.add(w);
			for (int d = 0; d < realSums.length; ++d)
				realSums[d].add(cursor.getDoublePosition(d) * w);
		}

		final double[] centerOfMass = new double[realSums.length];
		final double sum = s.getSum();
		for (int d = 0; d < realSums.length; ++d)
			centerOfMass[d] = realSums[d].getSum() / sum;

		return centerOfMass;
	}
}
