# Supplementary material for: ImgLib2—generic image processing in Java
Source: Bioinformatics. 2012 Sep 8;28(22):3009–11. doi: 10.1093/bioinformatics/bts543 (PMC3496339; doi:10.1093/bioinformatics/bts543)
Supplement: Supplementary Data [file supp_bts543_sourcecode.zip › sourcecode/benchmark/InvertBenchmarkFloat.java]

package benchmark;

import ij.ImagePlus;
import ij.ImageStack;
import ij.process.FloatProcessor;

import java.io.FileWriter;
import java.io.IOException;
import java.util.ArrayList;
import java.util.Random;

import net.imglib2.img.array.ArrayImg;
import net.imglib2.img.array.ArrayImgFactory;
import net.imglib2.img.cell.CellImg;
import net.imglib2.img.cell.CellImgFactory;
import net.imglib2.type.numeric.real.FloatType;
import net.imglib2.util.BenchmarkHelper;

public class InvertBenchmarkFloat
{
	/**
	 * Interface implemented by all Invert test cases
	 */
	public interface TestCase extends Runnable
	{
		public boolean init( final long[] dimensions, final Random random );

		public String getName();

		public String getShortName();
	}

	/**
	 * Test case for nD images in native float[] array.
	 */
	final static class NativeJavaCase implements TestCase
	{
		float[] img;

		@Override
		public boolean init( final long[] dimensions, final Random random )
		{
			final int n = dimensions.length;

			long size = 1;
			for ( int d = 0; d < n; ++d )
				size *= dimensions[ d ];

			if ( size > Integer.MAX_VALUE )
				return false;

			img = new float[ ( int ) size ];

			for ( int i = 0; i < size; ++i )
				img[ i ] = random.nextFloat();

			return true;
		}

		@Override
		public void run()
		{
			InvertFloatNativeImplementation.invert( img );
		}

		@Override
		public String getName()
		{
			return "NativeJava";
		}

		@Override
		public String getShortName()
		{
			return "native";
		}
	}

	/**
	 * Test case for 1D - 5D images in ImageJ images.
	 */
	final static class ImageJCase implements TestCase
	{
		int numDimensions;

		ImagePlus imp;

		private FloatProcessor createFloatProcessor( final int w, final int h, final Random random )
		{
			final FloatProcessor ip = new FloatProcessor( w, h );
			final int size = w * h;
			for ( int i = 0; i < size; ++i )
				ip.setf( i, random.nextFloat() );
			return ip;
		}

		@Override
		public boolean init( final long[] dimensions, final Random random )
		{
			numDimensions = dimensions.length;

			long size = dimensions[ 0 ];
			if ( numDimensions >= 2 )
				size *= dimensions[ 1 ];
			if ( size > Integer.MAX_VALUE )
				return false;

			if ( numDimensions > 5 )
				return false;

			if ( numDimensions <= 2 )
			{
				final int w = ( int ) dimensions[ 0 ];
				final int h = ( numDimensions == 1 ) ? 1 : ( int ) dimensions[ 1 ];
				final FloatProcessor ip = createFloatProcessor( w, h, random );
				imp = new ImagePlus( "ImagePlus", ip );
			}
			else
			{
				int numSlices = 1;
				for ( int i = 2; i < numDimensions; ++i )
					numSlices *= dimensions[ i ];

				final ImageStack stack = new ImageStack( ( int ) dimensions[ 0 ], ( int ) dimensions[ 1 ] );
				for ( int s = 0; s < numSlices; ++s )
					stack.addSlice( "", createFloatProcessor( ( int ) dimensions[ 0 ], ( int ) dimensions[ 1 ], random ) );
				imp = new ImagePlus( "ImagePlus", stack );
			}

			final int d2 = ( numDimensions < 3 ) ? 1 : ( int ) dimensions[ 2 ];
			final int d3 = ( numDimensions < 4 ) ? 1 : ( int ) dimensions[ 3 ];
			final int d4 = ( numDimensions < 5 ) ? 1 : ( int ) dimensions[ 4 ];
			imp.setDimensions( d2, d3, d4 );

			return true;
		}

		@Override
		public void run()
		{
			InvertImageJImplementation.invert( imp );
		}

		@Override
		public String getName()
		{
			return "ImageJ";
		}

		@Override
		public String getShortName()
		{
			return "imagej";
		}
	}

	/**
	 * Use generic invert with {@link ArrayImg}.
	 */
	final static class ArrayImgCase implements TestCase
	{
		ArrayImg< FloatType, ? > img;

		@Override
		public boolean init( final long[] dimensions, final Random random )
		{
			final int n = dimensions.length;
			long size = 1;
			for ( int d = 0; d < n; ++d )
				size *= dimensions[ d ];

			if ( size > Integer.MAX_VALUE )
				return false;

			img = new ArrayImgFactory< FloatType >().create( dimensions, new FloatType() );

			for ( final FloatType t : img )
				t.set( random.nextFloat() );

			return true;
		}

		@Override
		public void run()
		{
			InvertImgLib2Implementation.invert( img );
		}

		@Override
		public String getName()
		{
			return "ArrayImg";
		}

		@Override
		public String getShortName()
		{
			return "array";
		}
	}

	/**
	 * Use generic invert with {@link CellImg}.
	 */
	final static class CellImgCase implements TestCase
	{
		int cellSize;

		CellImg< FloatType, ?, ? > img;

		@Override
		public boolean init( final long[] dimensions, final Random random )
		{
			final int n = dimensions.length;
			final FloatType type = new FloatType();
			cellSize = ( int ) Math.pow( Integer.MAX_VALUE / type.getEntitiesPerPixel(), 1.0 / n );

			img = new CellImgFactory< FloatType >( cellSize ).create( dimensions, new FloatType() );

			for ( final FloatType t : img )
				t.set( random.nextFloat() );

			return true;
		}

		@Override
		public void run()
		{
			InvertImgLib2Implementation.invert( img );
		}

		@Override
		public String getName()
		{
			return "CellImg (" + cellSize + ")";
		}

		@Override
		public String getShortName()
		{
			return "cell";
		}
	}

	private static final String METHOD_NATIVE = "Native";

	private static final String METHOD_IMAGEJ = "ImageJ";

	private static final String METHOD_IMGLIB_ARRAY = "ArrayImg";

	private static final String METHOD_IMGLIB_CELL = "CellImg";

	private static final String[] methods = new String[] { METHOD_NATIVE, METHOD_IMAGEJ, METHOD_IMGLIB_ARRAY, METHOD_IMGLIB_CELL };

	private static void printParameters()
	{
		System.out.println( "parameters: <num iterations> <test case> <dimension 0> ... <dimension n>" );
		System.out.println( "<test case> = " );
		for ( final String method : methods )
			System.out.println( "    " + method );
	}

	public static void main( final String[] args )
	{
		final boolean printIndividualTimes = false;

		final int numRuns;
		final String method;
		final long[] dimensions;

		if ( args.length > 2 )
		{
			numRuns = Integer.parseInt( args[ 0 ] );
			method = args[ 1 ];
			dimensions = new long[ args.length - 2 ];
			for ( int d = 0; d < dimensions.length; ++d )
				dimensions[ d ] = Long.parseLong( args[ d + 2 ] );
		}
		else
		{
			printParameters();
			numRuns = 20;
			method = METHOD_IMGLIB_ARRAY;
			dimensions = new long[] { 7000, 7000 };
		}

		TestCase test = null;
		if ( method.equals( METHOD_NATIVE ) )
			test = new NativeJavaCase();
		else if ( method.equals( METHOD_IMAGEJ ) )
			test = new ImageJCase();
		else if ( method.equals( METHOD_IMGLIB_ARRAY ) )
			test = new ArrayImgCase();
		else if ( method.equals( METHOD_IMGLIB_CELL ) )
			test = new CellImgCase();

		final Random random = new Random( 1273 );
		final String result;
		if ( test.init( dimensions, random ) )
		{
			final ArrayList< Long > times = BenchmarkHelper.benchmark( numRuns, test );

			String filename = "invert/" + test.getShortName()+"_"+numRuns+"_";
			for ( int d = 0; d < dimensions.length - 1; ++d )
				filename += dimensions[ d ] + "x";
			filename += dimensions[ dimensions.length - 1 ];
			filename += ".dat";
			try
			{
				final FileWriter out = new FileWriter( filename );
				for ( int i = 0; i < numRuns; ++i )
					out.write( times.get( i ) + "\n" );
				out.close();
			}
			catch ( final IOException e )
			{
				e.printStackTrace();
			}

			if ( printIndividualTimes )
			{
				for ( int i = 0; i < numRuns; ++i )
					System.out.println( "run " + i + ": " + times.get( i ) + " ms" );
				System.out.println();
			}
			result = BenchmarkHelper.median( times ) + " ms,  ";
		}
		else
			result = "----,  ";
		System.out.print( "result: " + result + test.getName() + ",  " + numRuns + " iterations,  " );
		for ( int d = 0; d < dimensions.length - 1; ++d )
			System.out.print( dimensions[ d ] + " x " );
		System.out.println( dimensions[ dimensions.length - 1 ] );

	}
}
