# Supplementary material for: ImgLib2—generic image processing in Java
Source: Bioinformatics. 2012 Sep 8;28(22):3009–11. doi: 10.1093/bioinformatics/bts543 (PMC3496339; doi:10.1093/bioinformatics/bts543)
Supplement: Supplementary Data [file supp_bts543_sourcecode.zip › sourcecode/benchmark/InvertFloatNativeImplementation.java]

package benchmark;

public class InvertFloatNativeImplementation
{
	/**
	 * Invert implementation for native float[] array. Pixel coordinates are not
	 * required so this works for all dimensions.
	 */
	public final static void invert(final float[] img)
	{
		for (int i = 0; i < img.length; i++)
			img[i] = -img[i];
	}
}
