# Supplementary material for: ImgLib2—generic image processing in Java
Source: Bioinformatics. 2012 Sep 8;28(22):3009–11. doi: 10.1093/bioinformatics/bts543 (PMC3496339; doi:10.1093/bioinformatics/bts543)
Supplement: Supplementary Data [file supp_bts543_sourcecode.zip › sourcecode/benchmark/InvertImageJImplementation.java]

package benchmark;

import ij.ImagePlus;
import ij.ImageStack;
import ij.process.ImageProcessor;

public class InvertImageJImplementation
{
	/**
	 * Invert implementation for ImagePlus. Pixel coordinates are not required so
	 * this works for 1D to 5D images.
	 */
	public final static void invert(final ImagePlus imp)
	{
		final ImageStack stack = imp.getStack();
		final int numSlices = stack.getSize();
		for (int s = 1; s <= numSlices; ++s) {
			final ImageProcessor ip = stack.getProcessor(s);
			final int size = ip.getPixelCount();
			for (int i = 0; i < size; i++)
				ip.setf(i, -ip.getf(i));
		}
	}
}
