# Supplementary material for: ImgLib2—generic image processing in Java
Source: Bioinformatics. 2012 Sep 8;28(22):3009–11. doi: 10.1093/bioinformatics/bts543 (PMC3496339; doi:10.1093/bioinformatics/bts543)
Supplement: Supplementary Data [file supp_bts543_sourcecode.zip › sourcecode/benchmark/InvertImgLib2Implementation.java]

package benchmark;

import net.imglib2.IterableInterval;
import net.imglib2.type.numeric.NumericType;

public class InvertImgLib2Implementation
{
	/**
	 * generic implementation for all ImgLib2 {@link IterableInterval}s.
	 */
	public final static <T extends NumericType<T>> void invert(final IterableInterval<T> img)
	{
		for (final T t : img)
			t.mul(-1);
	}
}
