# Supplementary material for: ImgLib2—generic image processing in Java
Source: Bioinformatics. 2012 Sep 8;28(22):3009–11. doi: 10.1093/bioinformatics/bts543 (PMC3496339; doi:10.1093/bioinformatics/bts543)
Supplement: Supplementary Data [file supp_bts543_sourcecode.zip › sourcecode/figures/AppallinglyInefficientLineDrawer.java]

package figures;
import net.imglib2.Cursor;
import net.imglib2.FinalInterval;
import net.imglib2.IterableInterval;
import net.imglib2.RandomAccessibleInterval;
import net.imglib2.RealLocalizable;
import net.imglib2.type.numeric.NumericType;
import net.imglib2.view.Views;

/**
 * Draw anti-aliased and possibly patterned n-dimensional lines.
 * Lines are drawn as hyper-cylinders with a given diameter (in 2D
 * this is the line width).
 *
 * @author Tobias Pietzsch <tobias.pietzsch@gmail.com>
 */
public class AppallinglyInefficientLineDrawer
{
	final static < T extends NumericType< T > > void drawLine(
			final RandomAccessibleInterval< T > interval,
			final RealLocalizable pBegin,
			final RealLocalizable pEnd,
			final T color )
	{
		drawLine( interval, pBegin, pEnd, color, 1.0 );
	}

	final static < T extends NumericType< T > > void drawLine(
			final RandomAccessibleInterval< T > interval,
			final RealLocalizable pBegin,
			final RealLocalizable pEnd,
			final T color,
			final double width )
	{
		drawLine( interval, pBegin, pEnd, color, width, new boolean[] {true} );
	}

	final static < T extends NumericType< T > > void drawLine(
			final RandomAccessibleInterval< T > interval,
			final RealLocalizable pBegin,
			final RealLocalizable pEnd,
			final T color,
			final double width,
			final boolean[] pattern )
	{
		drawLine( interval, pBegin, pEnd, color, width, pattern, width );
	}

	final static < T extends NumericType< T > > void drawLine(
			final RandomAccessibleInterval< T > interval,
			final RealLocalizable pBegin,
			final RealLocalizable pEnd,
			final T color,
			final double width,
			final boolean[] pattern,
			final double patternScale )
	{
		drawLine( interval, pBegin, pEnd, color, width, pattern, patternScale, 8 );
	}

	/**
	 * Draw a line.
	 *
	 * @param iterable
	 *            image to draw into.
	 * @param pBegin
	 *            first end-point of the line.
	 * @param pEnd
	 *            second end-point of the line
	 * @param color
	 *            color of the line
	 * @param width
	 *            width of the line in pixels
	 * @param pattern
	 *            a on-off (true-false) pattern of arbitrary length for the line
	 * @param patternScale
	 *            how many pixels a single entry in the pattern array spans
	 * @param subsample
	 *            how many times to sub-sample every output pixel per dimension.
	 *            E.g., with subsample=4 there will be 16 samples per pixel in a
	 *            2D image, 64 samples per pixel in a 3D image, etc.
	 */
	final static < T extends NumericType< T > > void drawLine(
			final RandomAccessibleInterval< T > interval,
			final RealLocalizable pBegin,
			final RealLocalizable pEnd,
			final T color,
			final double width,
			final boolean[] pattern,
			final double patternScale,
			final int subsample )
	{
		final double w2 = width / 2;
		final T tmp = color.copy();
		final int n = interval.numDimensions();
		final double[] a = new double[ n ];
		final double[] b = new double[ n ];
		final double[] normal = new double[ n ];
		pBegin.localize( a );
		pEnd.localize( b );

		final long[] targetMin = new long[ n ];
		final long[] targetMax = new long[ n ];
		for ( int d = 0; d < n; ++d )
		{
			targetMin[ d ] = Math.max( ( long ) ( Math.min( a[ d ], b[ d ] ) - width ), interval.min( d ) );
			targetMax[ d ] = Math.min( ( long ) ( Math.max( a[ d ], b[ d ] ) + width ), interval.max( d ) );
		}
		final IterableInterval< T > iterable = Views.iterable( Views.interval( interval, new FinalInterval( targetMin, targetMax ) ) );

		LinAlgHelpers.subtract( b, a, normal );
		final double length = LinAlgHelpers.length( normal );
		LinAlgHelpers.normalize( normal );

		final double numSamples = Math.pow( subsample, n );
		final double step = 1.0 / subsample;
		final double start = step * ( 1.0 - subsample ) / 2.0;

		final Cursor< T > cursor = iterable.localizingCursor();
		final double[] p0 = new double[ n ];
		final double[] p = new double[ n ];
		final double[] proj = new double[ n ];
		while ( cursor.hasNext() )
		{
			cursor.fwd();
			cursor.localize( p0 );

			// do we need to do sub-sampling for this pixel?
			LinAlgHelpers.subtract( p0, a, p );
			final double dot2 = LinAlgHelpers.dot( p, normal );
			if ( dot2 >= -1 && dot2 <= length+1 )
			{
				LinAlgHelpers.scale( normal, dot2, proj );
				LinAlgHelpers.subtract( p, proj );
				final double d = LinAlgHelpers.length( p );
				if ( d > w2 + 1 )
					continue;
			}

			for ( int d = 0; d < n; ++d )
				p0[ d ] += start;

			int hits = 0;
			final int[] spos = new int[ n ];
A:			while( true )
			{
				// calculate closest point on the line
				LinAlgHelpers.subtract( p0, a, p );
				final double dot = LinAlgHelpers.dot( p, normal );
				if ( dot >= 0 && dot <= length )
				{
					if( pattern[ ( ( int ) ( ( dot - 0.5 ) / patternScale) ) % pattern.length ] )
					{
						LinAlgHelpers.scale( normal, dot, proj );

						// calculate distance to the line
						LinAlgHelpers.subtract( p, proj );
						final double d = LinAlgHelpers.length( p );
						if ( d < w2 )
							++hits;
					}
				}

				for ( int d = 0; d < n; ++d )
				{
					p0[ d ] += step;
					if( ++spos[ d ] >= subsample )
					{
						p0[ d ] -= subsample * step;
						spos[ d ] = 0;
						if( d == n - 1)
							break A;
					}
					else
						break;
				}
			}

			if( hits > 0 )
			{
				final double alpha = hits / numSamples;
				tmp.set( color );
				tmp.mul( alpha );
				final T t = cursor.get();
				t.mul( 1.0 - alpha );
				t.add( tmp );
			}
		}
	}
}
