# Supplementary material for: ImgLib2—generic image processing in Java
Source: Bioinformatics. 2012 Sep 8;28(22):3009–11. doi: 10.1093/bioinformatics/bts543 (PMC3496339; doi:10.1093/bioinformatics/bts543)
Supplement: Supplementary Data [file supp_bts543_sourcecode.zip › sourcecode/figures/Figure.java]

package figures;

import java.util.ArrayList;
import java.util.Arrays;
import java.util.Random;

import net.imglib2.Cursor;
import net.imglib2.Interval;
import net.imglib2.Point;
import net.imglib2.RandomAccessible;
import net.imglib2.RandomAccessibleInterval;
import net.imglib2.RealInterval;
import net.imglib2.RealPoint;
import net.imglib2.RealRandomAccess;
import net.imglib2.RealRandomAccessible;
import net.imglib2.algorithm.componenttree.mser.MserTree;
import net.imglib2.algorithm.fft.FourierConvolution;
import net.imglib2.algorithm.gauss.Gauss;
import net.imglib2.algorithm.pde.PeronaMalikAnisotropicDiffusion;
import net.imglib2.collection.KDTree;
import net.imglib2.converter.Converters;
import net.imglib2.exception.IncompatibleTypeException;
import net.imglib2.img.Img;
import net.imglib2.img.ImgFactory;
import net.imglib2.img.array.ArrayImgFactory;
import net.imglib2.img.array.ArrayImgs;
import net.imglib2.img.display.imagej.ImageJFunctions;
import net.imglib2.interpolation.neighborsearch.NearestNeighborInterpolatorFactory;
import net.imglib2.interpolation.randomaccess.LanczosInterpolatorFactory;
import net.imglib2.interpolation.randomaccess.NLinearInterpolatorFactory;
import net.imglib2.io.ImgIOException;
import net.imglib2.io.ImgOpener;
import net.imglib2.neighborsearch.NearestNeighborSearch;
import net.imglib2.neighborsearch.NearestNeighborSearchOnKDTree;
import net.imglib2.realtransform.AffineTransform2D;
import net.imglib2.realtransform.RealViews;
import net.imglib2.type.NativeType;
import net.imglib2.type.Type;
import net.imglib2.type.numeric.NumericType;
import net.imglib2.type.numeric.RealType;
import net.imglib2.type.numeric.complex.ComplexFloatType;
import net.imglib2.type.numeric.integer.IntType;
import net.imglib2.type.numeric.real.FloatType;
import net.imglib2.util.Intervals;
import net.imglib2.util.Util;
import net.imglib2.view.Views;

public class Figure
{
	public static void main(final String[] args)
			throws ImgIOException, IncompatibleTypeException
	{
		final ImgFactory<FloatType> factory = getImgFactory(new FloatType());

		// open source image using an ImgOpener
		final Img<FloatType> img =
				new ImgOpener().openImg("src/resources/Leaf.tif", factory, new FloatType());

		// source view is an interval on the infinitely extended input image
		final Interval sourceInterval = Intervals.createMinSize(-50, 0, 2092, 480);
		final RandomAccessibleInterval<FloatType> sourceView =
				Views.offsetInterval(Views.extendMirrorSingle(img), sourceInterval);

		// copy source view to output image
		final Img<FloatType> output = factory.create(sourceInterval, new FloatType());
		copy(sourceView, output);

		// interpolated random samples
		final Interval sampleInterval = Intervals.createMinSize(40, 0, 409, 480); // take samples from this interval
		final long[] sampleOutputOffset = new long[] { 1229, 0 }; // upper left corner of interpolated result in the output image
		final ArrayList<RealPoint> points = drawRandomRealPoints(sampleInterval, 2000);
		randomSampling(output,
				Views.interval(Views.translate(output, sampleOutputOffset), sampleInterval),
				points);

		// anisotropic diffusion
		final Interval anisoInterval = Intervals.createMinSize(204, 136, 272, 272);
		anisotropicDiffusionInPlace(Views.interval(output, anisoInterval));

		// MSERs
		final Interval mserInterval = Intervals.createMinSize(409, 68, 272, 272);
		visualizeMserTreeInPlace(Views.interval(output, mserInterval));

		// Gauss
		final Interval gaussInterval = Intervals.createMinSize(980, 14, 272, 272);
		gaussInPlace(Views.interval(Views.extendMirrorSingle(output), gaussInterval), 3.0);

		// Sobel
		final Interval sobelInterval = Intervals.createMinSize(824, 197, 272, 272);
		sobelInPlace(Views.interval(output, sobelInterval));

		// normalize the output of the Sobel-filter to the value range [0.0, 1.0]
		Helpers.normInterval(
				Views.iterable(Views.interval(output, sobelInterval)),
				new FloatType(0.0f), new FloatType(1.0f));

		// normalize the interval where Sobel-filter is overlapping the Gauss-Filter
		Helpers.normInterval(
				Views.iterable(Views.interval(output, Intervals.createMinMax(981, 197, 1095, 284))),
				new FloatType(0.0f), new FloatType(1.0f));

		// draw small boxes with dotted lines
		final boolean[] dotPattern = new boolean[] { true, false };
		final FloatType color = new FloatType(0.75f);
		Helpers.drawBox2D(output, anisoInterval, color, 2, dotPattern);
		Helpers.drawBox2D(output, mserInterval, color, 2, dotPattern);
		Helpers.drawBox2D(output, sobelInterval, color, 2, dotPattern);
		Helpers.drawBox2D(output, gaussInterval, color, 2, dotPattern);

		// apply affine transform
		final Interval affineOutputInterval = Intervals.createMinSize(1683, 0, 409, 480);
		final AffineTransform2D affine = new AffineTransform2D();
		affine.set(1.6241, 0.5024, 1183.1831,
				      -0.5024, 1.6241,  224.7989);
		affineTransform(
				Views.extendValue(output, new FloatType(0.0f)),
				Views.interval(output, affineOutputInterval),
				affine);

		// draw dashed box for the source regions of sparse sampling and affine transform
		final boolean[] dashPattern =
				new boolean[] {true, true, true, true, true, false, false, true, false, false};
		color.set(1.0f);
		Helpers.drawBox2D(output, sampleInterval, color, 2, dashPattern);
		Helpers.drawAffineBox2D(output, affineOutputInterval, affine.inverse(),
				color, 2, dashPattern);

		// draw separation boxes between sparse sampling and affine transform target regions
		Helpers.fillBox(output, Intervals.createMinSize(1264, 0, 5, 480), color);
		Helpers.fillBox(output, Intervals.createMinSize(1678, 0, 5, 480), color);

		ImageJFunctions.show( output, "output" );
	}

	/**
	 * Instantiate an ImgFactory for the given type.
	 */
	public static <T extends NumericType<T> & NativeType<T>>
			ImgFactory<T> getImgFactory(final T type)
	{
		return new ArrayImgFactory<T>();
	}

	/**
	 * Copy an interval from source to destination. The interval boundaries are
	 * taken from destination.
	 *
	 * @param source
	 *            {@link RandomAccessible} to copy from.
	 * @param destination
	 *            {@link RandomAccessibleInterval} to copy into.
	 */
	public static <T extends Type<T>>
			void copy(final RandomAccessible<T> source,
					final RandomAccessibleInterval<T> destination)
	{
		final Cursor<T> d = Views.flatIterable(destination).cursor();
		final Cursor<T> s = Views.flatIterable(Views.interval(source, destination)).cursor();
		while (d.hasNext())
			d.next().set(s.next());
	}

	/**
	 * Create a set of random points uniformly distributed in the specified
	 * interval.
	 *
	 * @param interval
	 *            specifies boundaries of the interval containing the random
	 *            points as well as the dimensionality.
	 * @param numPoints
	 *            how many points to sample.
	 * @return
	 */
	public static ArrayList<RealPoint> drawRandomRealPoints(final RealInterval interval,
			final int numPoints)
	{
		final ArrayList<RealPoint> points = new ArrayList<RealPoint>(numPoints);

		final Random rnd = new Random(1332441549191l);

		final int n = interval.numDimensions();
		final double[] scale = new double[n];
		final double[] min = new double[n];
		final double[] pos = new double[n];
		interval.realMin(min);
		interval.realMax(scale);
		for (int d = 0; d < n; ++d)
			scale[d] -= min[d];

		for (int i = 0; i < numPoints; ++i) {
			for (int d = 0; d < n; ++d)
				pos[d] = rnd.nextDouble() * scale[d] + min[d];
			points.add(new RealPoint(pos));
		}

		return points;
	}

	/**
	 * Sample the specified points in input to obtain a sparse sample list,
	 * extrapolate using nearest-neighbor search and copy to output.
	 *
	 * @param input
	 * @param output
	 * @param points
	 */
	public static <T extends NumericType<T>>
			void randomSampling(final RandomAccessible<T> input,
					final RandomAccessibleInterval<T> output,
					final ArrayList<RealPoint> points)
	{
		// use linear interpolation to convert the input into a RealRandomAccessible
		final RealRandomAccessible<T> interpolated =
				Views.interpolate(input, new NLinearInterpolatorFactory<T>());

		// sample from interpolated image
		final ArrayList<T> samples = new ArrayList<T>(points.size());
		final RealRandomAccess<T> a = interpolated.realRandomAccess();
		for (final RealPoint p : points) {
			a.setPosition(p);
			samples.add(a.get().copy());
		}

		// create a nearest neighbor search backed by a KDTree
		final NearestNeighborSearch<T> search =
				new NearestNeighborSearchOnKDTree<T>(new KDTree<T>(samples, points));

		// extrapolate nearest-neighbor search to a RealRandomAccessible
		final RealRandomAccessible<T> realRandomAccessible =
				Views.interpolate(search, new NearestNeighborInterpolatorFactory<T>());

		// rasterization turns it into a RandomAccessible for rendering
		final RandomAccessible<T> rasterized = Views.raster(realRandomAccessible);

		// copy it to output
		copy(Views.interval(rasterized, output), output);
	}

	/**
	 * Apply anisotropic diffusion to the specified region.
	 */
	public static <T extends RealType<T>>
			void anisotropicDiffusionInPlace(final RandomAccessibleInterval<T> data)
	{
		final PeronaMalikAnisotropicDiffusion<T> diffusion =
				new PeronaMalikAnisotropicDiffusion<T>(
						Views.zeroMin(data),
						getImgFactory(new FloatType()),
						0.15,	new PeronaMalikAnisotropicDiffusion.WideRegionEnhancer(0.075));
		for (int i = 0; i < 20; ++i)
			diffusion.process();
	}

	/**
	 * Compute Maximally Stable Extremal Regions (MSER) for the specified interval and
	 * visualize the result in place.
	 */
	public static void visualizeMserTreeInPlace(
			final RandomAccessibleInterval<FloatType> data)
	{
		final RandomAccessibleInterval<IntType> mserInput = Converters.convert(
				Views.zeroMin(data),
				new Quantizer<FloatType, IntType>(0.0, 1.0, 0, 1000),
				new IntType());
		final MserTree<IntType> treeBrightToDark =
				MserTree.buildMserTree(mserInput, new IntType(10), 20, 10000, 0.4, 0.8, false);

		final FloatType[] colors = new FloatType[] {
				new FloatType(0.25f),
				new FloatType(0.50f),
				new FloatType(0.75f),
				new FloatType(1.00f)};

		for (final FloatType t : Views.iterable(Views.zeroMin(data)))
			t.set(0.0f);

		final VisualizeMserTree<IntType, FloatType> v =
				new VisualizeMserTree<IntType, FloatType>(Views.zeroMin(data), colors);
		v.visualize(treeBrightToDark);
	}

	/**
	 * Apply Gaussian smoothing to the specified region.
	 */
	public static <T extends RealType<T>>
			void gaussInPlace(final RandomAccessibleInterval<T> data, final double sigma)
	{
		final Point min = new Point(data.numDimensions());
		data.min(min);

		final double[] s = new double[data.numDimensions()];
		Arrays.fill(s, sigma);

		// we convolve a region and write it back to the same coordinates
		Gauss.inFloat(s, data, data, data, min, getImgFactory(new FloatType()));
	}

	/**
	 * Apply a Sobel operator to the specified region.
	 */
	public static <T extends RealType<T> & NativeType<T>>
			void sobelInPlace(final RandomAccessibleInterval<T> data)
	{
		final ImgFactory<T> factoryT = getImgFactory(Util.getTypeFromInterval(data));
		final ImgFactory<ComplexFloatType> factoryC = getImgFactory(new ComplexFloatType());

		// create sobel edge filter kernels
		final float[] sX = new float[] {
				-1, 0, 1,
				-2, 0, 2,
				-1, 0, 1};
		final float[] sY = new float[] {
				-1, -2, -1,
				 0,  0,  0,
				 1,  2,  1};
		final Img<FloatType> sobelX = ArrayImgs.floats(sX, new long[] {3, 3});
		final Img<FloatType> sobelY = ArrayImgs.floats(sY, new long[] {3, 3});

		// apply fourier convolution to convolve input data with kernels
		final Img<T> filterX =
				FourierConvolution.convolve(data, sobelX, factoryT, sobelX.factory(), factoryC);
		final Img<T> filterY =
				FourierConvolution.convolve(data, sobelY, factoryT, sobelY.factory(), factoryC);

		final Cursor<T> cursorSobelX = Views.flatIterable(filterX).cursor();
		final Cursor<T> cursorSobelY = Views.flatIterable(filterY).cursor();
		final Cursor<T> cursorOutput = Views.flatIterable(data).cursor();

		// compute and write gradient for every pixel
		while (cursorSobelX.hasNext()) {
			final double dx = cursorSobelX.next().getRealDouble();
			final double dy = cursorSobelY.next().getRealDouble();
			final double gradient = Math.sqrt(dx * dx + dy * dy);
			cursorOutput.next().setReal(gradient);
		}
	}

	/**
	 * Apply an affine transform to the specified input and render to the specified output region.
	 */
	public static <T extends RealType<T>>
			void affineTransform(final RandomAccessible<T> input,
					final RandomAccessibleInterval<T> output, final AffineTransform2D affine)
	{
		final RealRandomAccessible<T> interpolatedSourceView =
				Views.interpolate(input, new LanczosInterpolatorFactory<T>(0.0, 1.0));
		final RandomAccessible<T> affineTransformedView =
				RealViews.constantAffine(interpolatedSourceView, affine);
		copy(affineTransformedView, output);
	}
}
