# Supplementary material for: ImgLib2—generic image processing in Java
Source: Bioinformatics. 2012 Sep 8;28(22):3009–11. doi: 10.1093/bioinformatics/bts543 (PMC3496339; doi:10.1093/bioinformatics/bts543)
Supplement: Supplementary Data [file supp_bts543_sourcecode.zip › sourcecode/figures/Helpers.java]

package figures;

import net.imglib2.Cursor;
import net.imglib2.Interval;
import net.imglib2.IterableInterval;
import net.imglib2.RandomAccessible;
import net.imglib2.RandomAccessibleInterval;
import net.imglib2.RealPoint;
import net.imglib2.realtransform.AffineTransform2D;
import net.imglib2.type.Type;
import net.imglib2.type.numeric.NumericType;
import net.imglib2.view.Views;

public class Helpers
{
	public static < T extends NumericType< T > > void drawBox2D( final RandomAccessibleInterval< T > target, final Interval interval, final T value, final double linewidth, final boolean[] pattern )
	{
		final int n = target.numDimensions();
		final RealPoint p0 = new RealPoint( n );
		p0.setPosition( interval.min( 0 ), 0 );
		p0.setPosition( interval.min( 1 ), 1 );
		final RealPoint p1 = new RealPoint( n );
		p1.setPosition( interval.min( 0 ), 0 );
		p1.setPosition( interval.max( 1 ), 1 );
		final RealPoint p2 = new RealPoint( n );
		p2.setPosition( interval.max( 0 ), 0 );
		p2.setPosition( interval.max( 1 ), 1 );
		final RealPoint p3 = new RealPoint( n );
		p3.setPosition( interval.max( 0 ), 0 );
		p3.setPosition( interval.min( 1 ), 1 );
		AppallinglyInefficientLineDrawer.drawLine( target, p0, p1, value, linewidth, pattern );
		AppallinglyInefficientLineDrawer.drawLine( target, p1, p2, value, linewidth, pattern );
		AppallinglyInefficientLineDrawer.drawLine( target, p2, p3, value, linewidth, pattern );
		AppallinglyInefficientLineDrawer.drawLine( target, p3, p0, value, linewidth, pattern );
	}

	public static < T extends NumericType< T > >  void drawAffineBox2D( final RandomAccessibleInterval< T > target, final Interval interval, final AffineTransform2D affine, final T value, final double linewidth, final boolean[] pattern )
	{
		final int n = target.numDimensions();
		final RealPoint p0 = new RealPoint( n );
		final RealPoint p1 = new RealPoint( n );
		final RealPoint p2 = new RealPoint( n );
		final RealPoint p3 = new RealPoint( n );

		final RealPoint pos = new RealPoint( n );
		interval.min( pos );
		affine.apply( pos, p0 );
		pos.setPosition( interval.max( 0 ), 0 );
		affine.apply( pos, p1 );
		pos.setPosition( interval.max( 1 ), 1 );
		affine.apply( pos, p2 );
		pos.setPosition( interval.min( 0 ), 0 );
		affine.apply( pos, p3 );

		AppallinglyInefficientLineDrawer.drawLine( target, p0, p1, value, linewidth, pattern );
		AppallinglyInefficientLineDrawer.drawLine( target, p1, p2, value, linewidth, pattern );
		AppallinglyInefficientLineDrawer.drawLine( target, p2, p3, value, linewidth, pattern );
		AppallinglyInefficientLineDrawer.drawLine( target, p3, p0, value, linewidth, pattern );
	}


	/**
	 * Fills an interval
	 *
	 * @param randomAccessible
	 * @param interval
	 * @param value
	 */
	public static < T extends Type< T > > void fillBox( final RandomAccessible< T > randomAccessible, final Interval interval, final T value )
	{
		for ( final T type : Views.iterable( Views.interval( randomAccessible, interval ) ) )
			type.set( value );
	}

	/**
	 * Normalize values of an {@link IterableInterval} to the range [min, max].
	 *
	 * @param iterable
	 *            the interval to be normalized.
	 * @param min
	 *            target minimum value of the normalized interval.
	 * @param max
	 *            target maximum value of the normalized interval.
	 */
	public static < T extends NumericType< T > & Comparable< T > > void normInterval( final IterableInterval< T > iterable, final T min, final T max )
	{
		final Cursor< T > cursor = iterable.cursor();
		final T currentMax = cursor.next().copy();
		final T currentMin = currentMax.copy();
		for ( final T t : iterable )
			if ( t.compareTo( currentMax ) > 0 )
				currentMax.set( t );
			else if ( t.compareTo( currentMin ) < 0 )
				currentMin.set( t );

		final T scale = max.copy();
		scale.sub( min );
		final T currentScale = currentMax; // no need to currentMax.copy(). We
											// don't use currentMax after this.
		currentScale.sub( currentMin );

		for ( final T t : iterable )
		{
			t.sub( currentMin );
			t.mul( scale );
			t.div( currentScale );
			t.add( min );
		}
	}
}
