# Supplementary material for: ImgLib2—generic image processing in Java
Source: Bioinformatics. 2012 Sep 8;28(22):3009–11. doi: 10.1093/bioinformatics/bts543 (PMC3496339; doi:10.1093/bioinformatics/bts543)
Supplement: Supplementary Data [file supp_bts543_sourcecode.zip › sourcecode/figures/LinAlgHelpers.java]

package figures;

/**
 * Basic vector operations (helpers for {@link AppallinglyInefficientLineDrawer}).
 *
 * @author Tobias Pietzsch <tobias.pietzsch@gmail.com>
 */
public class LinAlgHelpers
{
	public static int rows( final double[] a )
	{
		return a.length;
	}

	/**
	 * get the squared length of a.
	 *
	 * @param a
	 */
	public static double squareLength( final double[] a )
	{
		final int rows = rows( a );
		double squ_len = 0.0;
		for ( int i = 0; i < rows; ++i )
			squ_len += a[ i ] * a[ i ];
		return squ_len;
	}

	/**
	 * get the length of a.
	 *
	 * @param a
	 */
	public static double length( final double[] a )
	{
		return Math.sqrt( squareLength( a ) );
	}

	/**
	 * set a = a - b. Dimensions of a and b must match.
	 *
	 * @param a
	 * @param b
	 */
	public static void subtract( final double[] a, final double[] b )
	{
		assert rows( a ) == rows( b );

		final int rows = rows( a );

		for ( int i = 0; i < rows; ++i )
			a[ i ] -= b[ i ];
	}

	/**
	 * set c = a * b, where a is a vector and b is scalar.
	 * Dimensions of a and c must match.
	 *
	 * @param a
	 * @param b
	 * @param c
	 */
	public static void scale( final double[] a, final double b, final double[] c )
	{
		assert rows( a ) == rows( c );

		final int rows = rows( a );

		for ( int i = 0; i < rows; ++i )
			c[ i ] = a[ i ] * b;
	}

	/**
	 * set c = a - b. Dimensions of a, b, and c must match.
	 *
	 * @param a
	 * @param b
	 * @param c
	 */
	public static void subtract( final double[] a, final double[] b, final double[] c )
	{
		assert ( rows( a ) == rows( b ) ) && ( rows( a ) == rows( c ) );

		final int rows = rows( a );

		for ( int i = 0; i < rows; ++i )
			c[ i ] = a[ i ] - b[ i ];
	}

	/**
	 * normalize a, i.e., scale to unit length.
	 *
	 * @param a
	 */
	public static void normalize( final double[] a )
	{
		final int rows = rows( a );
		final double len = length( a );
		for ( int i = 0; i < rows; ++i )
			a[ i ] /= len;
	}

	/**
	 * compute dot product a * b.
	 *
	 * Dimensions of a and b must match.
	 *
	 * @param a
	 * @param b
	 */
	public static double dot( final double[] a, final double[] b )
	{
		assert rows( a ) == rows( b );

		final int rows = rows( a );

		double sum = 0;
		for ( int i = 0; i < rows; ++i )
			sum += a[ i ] * b[ i ];

		return sum;
	}

}
