# Supplementary material for: ImgLib2—generic image processing in Java
Source: Bioinformatics. 2012 Sep 8;28(22):3009–11. doi: 10.1093/bioinformatics/bts543 (PMC3496339; doi:10.1093/bioinformatics/bts543)
Supplement: Supplementary Data [file supp_bts543_sourcecode.zip › sourcecode/figures/VisualizeMserTree.java]

package figures;

import java.util.ArrayList;

import net.imglib2.Localizable;
import net.imglib2.RandomAccess;
import net.imglib2.RandomAccessibleInterval;
import net.imglib2.algorithm.componenttree.mser.Mser;
import net.imglib2.algorithm.componenttree.mser.MserTree;
import net.imglib2.type.Type;

public class VisualizeMserTree< T extends Type< T >, C extends Type< C > >
{
	final int w;
	final int h;
	final RandomAccessibleInterval< C > regionsImg;
	final C[] colors;

	public VisualizeMserTree( final RandomAccessibleInterval< C > regionsImg, final C[] colors )
	{
		this.w = ( int ) regionsImg.dimension( 0 );
		this.h = ( int ) regionsImg.dimension( 1 );
		this.regionsImg = regionsImg;
		this.colors = colors;
	}


	/**
	 * @param msers MSERs for current level
	 * @return MSERs for next level
	 */
	public final ArrayList< Mser< T > > visualizeLevel( final ArrayList< Mser< T > > msers, final int level )
	{
		final ArrayList< Mser< T > > nextLevel = new ArrayList< Mser< T > >();
		for ( final Mser< T > mser : msers )
		{
			visualize( mser, level );
			nextLevel.addAll( mser.getChildren() );
		}
		return nextLevel;
	}

	/**
	 * Visualize one MSER by setting all contained pixels to the
	 * color corresponding to the MSERs level.
	 *
	 * @param mser
	 * @param level
	 */
	public void visualize( final Mser< T > mser, final int level )
	{
		final RandomAccess< C > a = regionsImg.randomAccess();
		final C color = colors[ level ];
		for ( final Localizable l : mser )
		{
			a.setPosition( l );
			a.get().set( color );
		}
	}

	/**
	 * Visualize all MSER in a tree.
	 */
	public void visualize( final MserTree< T > tree )
	{
		ArrayList< Mser< T > > currentLevel = new ArrayList< Mser< T > >();
		currentLevel.addAll( tree.roots() );
		int level = 0;
		while ( ! currentLevel.isEmpty() )
		{
			currentLevel = visualizeLevel( currentLevel, level );
			++level;
		}
		System.out.println( level + " levels" );
	}
}
