# Supplementary material for: ImgLib2—generic image processing in Java
Source: Bioinformatics. 2012 Sep 8;28(22):3009–11. doi: 10.1093/bioinformatics/bts543 (PMC3496339; doi:10.1093/bioinformatics/bts543)
Supplement: Supplementary Data [file supp_bts543_sourcecode.zip › sourcecode/gameofdeath/Arena.java]

/*
 * #%L
 * ImgLib2: a general-purpose, multidimensional image processing library.
 * %%
 * Copyright (C) 2009 - 2012 Stephan Preibisch, Stephan Saalfeld, Tobias
 * Pietzsch, Albert Cardona, Barry DeZonia, Curtis Rueden, Lee Kamentsky, Larry
 * Lindsey, Johannes Schindelin, Christian Dietz, Grant Harris, Jean-Yves
 * Tinevez, Steffen Jaensch, Mark Longair, Nick Perry, and Jan Funke.
 * %%
 * Redistribution and use in source and binary forms, with or without
 * modification, are permitted provided that the following conditions are met:
 * 
 * 1. Redistributions of source code must retain the above copyright notice,
 *    this list of conditions and the following disclaimer.
 * 2. Redistributions in binary form must reproduce the above copyright notice,
 *    this list of conditions and the following disclaimer in the documentation
 *    and/or other materials provided with the distribution.
 * 
 * THIS SOFTWARE IS PROVIDED BY THE COPYRIGHT HOLDERS AND CONTRIBUTORS "AS IS"
 * AND ANY EXPRESS OR IMPLIED WARRANTIES, INCLUDING, BUT NOT LIMITED TO, THE
 * IMPLIED WARRANTIES OF MERCHANTABILITY AND FITNESS FOR A PARTICULAR PURPOSE
 * ARE DISCLAIMED. IN NO EVENT SHALL THE COPYRIGHT HOLDERS OR CONTRIBUTORS BE
 * LIABLE FOR ANY DIRECT, INDIRECT, INCIDENTAL, SPECIAL, EXEMPLARY, OR
 * CONSEQUENTIAL DAMAGES (INCLUDING, BUT NOT LIMITED TO, PROCUREMENT OF
 * SUBSTITUTE GOODS OR SERVICES; LOSS OF USE, DATA, OR PROFITS; OR BUSINESS
 * INTERRUPTION) HOWEVER CAUSED AND ON ANY THEORY OF LIABILITY, WHETHER IN
 * CONTRACT, STRICT LIABILITY, OR TORT (INCLUDING NEGLIGENCE OR OTHERWISE)
 * ARISING IN ANY WAY OUT OF THE USE OF THIS SOFTWARE, EVEN IF ADVISED OF THE
 * POSSIBILITY OF SUCH DAMAGE.
 * 
 * The views and conclusions contained in the software and documentation are
 * those of the authors and should not be interpreted as representing official
 * policies, either expressed or implied, of any organization.
 * #L%
 */

package gameofdeath;

import ij.ImageJ;
import ij.ImagePlus;

import java.text.NumberFormat;
import java.util.Random;

import net.imglib2.RandomAccess;
import net.imglib2.RandomAccessibleInterval;
import net.imglib2.algorithm.gauss.Gauss;
import net.imglib2.img.Img;
import net.imglib2.img.array.ArrayImgFactory;
import net.imglib2.img.display.imagej.ImageJFunctions;
import net.imglib2.outofbounds.OutOfBoundsFactory;
import net.imglib2.outofbounds.OutOfBoundsPeriodicFactory;

/**
 * In order to illustrate the level of generality ImgLib2 offers, we developed a program that 
 * efficiently simulates the growth and death of life forms in a certain area, the so-called 
 * Arena. Several life forms grow and fight to become the dominant race.
 * 
 * The simulation seeds the Arena with several races of a life forms. Each life form has a 
 * certain name (i.e. its race) and a weight representing its population at a spot. They grow 
 * every round by a certain percentage (e.g. 10%) and die of hunger if the population at a 
 * spot becomes too large. Every round each race at each spot tries to spread into their local 
 * neighborhood, trying to invade new space. If a neighboring spot is empty they will simply 
 * occpy it and start growing. If the same race is present in their vicinity, their population 
 * simply adds up. If another race is present they will fight for the spot. The race with the 
 * higher population at this spot will survive, however their population will decrease by the 
 * amount of population the defeated race lost.
 * 
 * Using only these parameters, the simulation always converges to a point where one race wins. 
 * Therefore, we added the possibility of a epidemic which kills 90% of the dominating race, 
 * keeping the entire system in an equilibrium.
 * 
 * In order to simulate this relatively complex behaviour we implemented a new NumericType called
 * LifeForm. Both operations, growth and fight can be simulated by implementing specialized 
 * multiplication and addition methods, respectively (see LifeForm.java). Multiplying a 
 * LifeForm with a floating-point value represent growth (or shrinkage in case of an epidemic) 
 * while addition of two LifeForms represents the fight for a certain spot. The actual dynamics 
 * in the Arena, i.e. the spreading and the fight for every spot are very efficiently simulated 
 * running the generic implementation of the Gaussian Convolution, treating each spot of the Arena
 *  as a pixel in a RandomAccessibleInterval (or simply Img).
 *  
 * The entire source code for the simulation consists of three classes. Arena.java is the main class 
 * running the simulation, LifeForm implements the specialized mathematical operations required for 
 * the simulation, and LifeFormARGBConverter implements methods to map the state of a Life Form into
 * an ARGB value for display.
 *
 * @author Stephan Preibisch
 * @author Stephan Saalfeld
 */
public class Arena
{
	// a central random number generator
	final static Random rnd = new Random( System.currentTimeMillis() );
	
	// number of seeds for LifeForms
	final int numSeeds = 100000;
	
	// we simulate with 5 races
	final int numRaces = 5;

	// the overall growth of all races per round
	final float growth = 1.05f;

	// all races above this weight will die of lack of food
	final float maxWeight = 1.1f;
	
	// chance for a epedemic (in percent)
	final float epidemic = 0.1f;
	
	// the sigma of the gaussian convolution, determines how far each race spreads from a spot
	final float sigma = 2.5f;
	
	// the width and height of the image
	final int width = 640;
	final int height = 480;
	
	// the out of bounds strategy to use for gaussian convolution
	// makes a significant difference to the result
	final OutOfBoundsFactory< LifeForm, RandomAccessibleInterval< LifeForm > > outofbounds = new OutOfBoundsPeriodicFactory< LifeForm, RandomAccessibleInterval< LifeForm > >();
	
	public Arena( )
	{
		// create a new ArrayImgFactory for LifeForm
		final ArrayImgFactory< LifeForm > factory = new ArrayImgFactory< LifeForm >();
		
		// create the ArrayImg containing the simulation
		Img<LifeForm> arena = factory.create( new long[] { width, height }, new LifeForm() );

		// seed the arena with a number of random life forms
		seedArena( arena, numSeeds, numRaces );
		
		// init the display
		final LifeFormARGBConverter display = new LifeFormARGBConverter();
		
		// show the initial image (will be updated in each step)
		final ImagePlus imp = ImageJFunctions.wrapRGB( arena, display, "Arena" );
		imp.show();

		// for computing the frames per second
		final long start = System.currentTimeMillis();
		long numFrames = 0;
		
		// repeat until cancelled
		while ( true )
		{			
			// growth of each life form every round
			for ( final LifeForm t : arena )
			{
				t.mul( growth );
		
				// if they grow too much they will die because of lack of food
				if ( t.getWeight() > maxWeight )
					t.setWeight( 0.001f );
			}
			
			// simulate diffusion by gaussian convolution
			Gauss.inNumericTypeInPlace( new double[]{ sigma, sigma }, arena, outofbounds );
			
			// compute and display frames per second
			final double fps = ++numFrames*1000 / (double)( System.currentTimeMillis() - start );
			imp.setTitle( "fps: " +  NumberFormat.getInstance().format( fps ) + " frame: " + numFrames );
			
			// we regularly have an epidemic
			epidemic( arena, epidemic, numRaces );
			
			// update the LifeFormARGBConverter to the current min and max value of the weight
			display.setMin( 0 );
			display.setMax( getMax( arena ) );

			// update the ImageJ display to the current state of the simulation
			updateDisplay( imp, arena, display );
		}
	}

	/**
	 * Given a certain chance there is an epidemic killing 90% of the dominant race
	 * 
	 * @param arena - the simulation
	 * @param chance - the chance of having an epidemic
	 * @param numRaces - the number of races
	 */
	protected void epidemic( final Img< LifeForm > arena, final float chance, final int numRaces )
	{
		// is there an epedemic?
		if ( rnd.nextFloat() * 100 < chance )
		{
			// which race does it hit?
			final int race = dominantLifeForm( arena, numRaces );
			
			for ( final LifeForm l : arena )
				if ( l.getName() == race )
					l.mul( 0.1f );
		}
	}

	/**
	 * Returns which LifeForm is currently dominating
	 * 
	 * @param arena - the simulation
	 * @return - index of the dominant LifeForm 
	 */
	protected int dominantLifeForm( final Img< LifeForm > arena, final int numRaces )
	{
		final double[] countRaces = new double[ numRaces ];
		
		for ( final LifeForm l : arena )
			countRaces[ l.getName() ] += l.getWeight();
		
		double last = countRaces[ 0 ];
		int race = 0;
		
		for ( int i = 1; i < numRaces; ++i )
			if ( countRaces[ i ] > last )
			{
				last = countRaces[ i ];
				race = i;
			}
		
		return race;
	}
	
	/**
	 * Seed the arena with a number of random life forms
	 * 
	 * @param arena - the Img containing the Life forms
	 * @param numSeeds - the number of seeds
	 * @param numRaces - the number of races to use
	 */
	protected void seedArena( final Img<LifeForm> arena, final int numSeeds, final int numRaces )
	{
		final int numDimensions = arena.numDimensions();
		final RandomAccess<LifeForm> randomAccess = arena.randomAccess();
		
		for ( int i = 0; i < numSeeds; ++i )
		{
			for ( int d = 0; d < numDimensions; ++d )
				randomAccess.setPosition( Math.round( rnd.nextFloat() * ( arena.dimension( d ) - 1 ) ), d );
			
			randomAccess.get().set( i % numRaces, 1 );
		}		
	}
	
	/**
	 * Compute the maximum weight of all pixels
	 * 
	 * @param img - the Img containing the state of the simulation
	 * @return the maximum weight
	 */
	protected float getMax( final Img< LifeForm > img )
	{
		float max = img.firstElement().getWeight();
		
		for ( final LifeForm l : img )
			if ( l.getWeight() > max )
				max = l.getWeight();
		
		return max;
	}
	
	/**
	 * Update the ImageJ display window with the current state of the simulation
	 * 
	 * @param imp - the displayed ImagePlus
	 * @param img - the Img containing the state of the simulation
	 * @param display - the LifeFormARGB converter that can convert a LifeForm into an ARGB representation 
	 */
	protected void updateDisplay( final ImagePlus imp, final Img<LifeForm> img, final LifeFormARGBConverter display )
	{
		// create a new ImagePlus based on the current state of the simulation
		final ImagePlus impNew = ImageJFunctions.wrapRGB( img, display, "Arena" );
		
		// set the pixels of the new ImagePlus to the already displayed ImagePlus
		imp.getProcessor().setPixels( impNew.getProcessor().getPixels() );
		
		// update the already displayed ImagePlus
		imp.updateAndDraw();
	}
	
	public static void main( String[] args )
	{
		// init ImageJ Window
		new ImageJ();
		
		// Start the fight
		new Arena();		
	}
}
