# Supplementary material for: ImgLib2—generic image processing in Java
Source: Bioinformatics. 2012 Sep 8;28(22):3009–11. doi: 10.1093/bioinformatics/bts543 (PMC3496339; doi:10.1093/bioinformatics/bts543)
Supplement: Supplementary Data [file supp_bts543_sourcecode.zip › sourcecode/benchmark/c++/center-of-mass.hh]

#ifndef __CENTER_OF_MASS_H
#define __CENTER_OF_MASS_H

#include <vector>
#include "realsum.hh"

namespace internal
{
	template<int M, typename T, typename S>
	struct sum
	{
		static void apply(long pos[], S sums[], T w)
		{
			sums[M - 1] += w * pos[M - 1];
			sum<M - 1, T, S>::apply(pos, sums, w);
		}
	};

	template<typename T, typename S>
	struct sum<0, T, S>
	{
		static void apply(long pos[], S sums[], T w) {}
	};

	template<int N, int M, typename T, typename S>
	struct center_of_mass
	{
		static void apply(const std::vector<long>& dimensions, long pos[], S sums[], T*& data)
		{
			for (pos[N - 1] = 0; pos[N - 1] < dimensions[N - 1]; ++pos[N - 1])
				center_of_mass<N - 1, M, T, S>::apply(dimensions, pos, sums, data);
		}
	};

	template<int M, typename T, typename S>
	struct center_of_mass<0, M, T, S>
	{
		static void apply(const std::vector<long>& dimensions, long pos[], S sums[], T*& data)
		{
			sums[M] += *data;
			sum<M, T, S>::apply(pos, sums, *data);
			++data;
		}
	};
}

template<int N, typename T>
void center_of_mass(const std::vector<long>& dimensions, T* data, double c[])
{
	long pos[N];
	RealSum<double> sums[N+1];
	internal::center_of_mass<N, N, T, RealSum<double> >::apply(dimensions, pos, sums, data);
	for (int d = 0; d < N; ++d)
		c[d] = (double) sums[d] / (double) sums[N];
}

#endif
