# Supplementary material for: ImgLib2—generic image processing in Java
Source: Bioinformatics. 2012 Sep 8;28(22):3009–11. doi: 10.1093/bioinformatics/bts543 (PMC3496339; doi:10.1093/bioinformatics/bts543)
Supplement: Supplementary Data [file supp_bts543_sourcecode.zip › sourcecode/benchmark/c++/benchmark-invert.cc]

#include <vector>
#include <cstdlib>
#include <iostream>
#include "benchmark.hh"
#include "invert.hh"

using namespace std;

class InvertBenchmark : public Benchmark
{
	unsigned long long size;

	float* data;

public:
	InvertBenchmark( const std::vector<long>& dimensions )
	{
		size = 1;
		for ( int d = 0; d < dimensions.size(); ++d )
			size *= dimensions[d];
		data = new float[size];
	}

	~InvertBenchmark()
	{
		delete[] data;
	}

	virtual void run()
	{
		invert( data, size );
	}
};

int main(int argc, char* argv[])
{
	if (argc < 3)
	{
		cout << "wrong parameter count" << endl;
		cout << "benchmark-invert <n_iterations> <d0> [... <dn>]" << endl;
		return 1;
	}

	const unsigned int num_runs = atoi(argv[1]);
	vector<long> dimensions = get_dimensions(argc, argv);

	InvertBenchmark b(dimensions);
	vector<double> times = benchmark(num_runs, b);

	write_results("invert", num_runs, dimensions, times);

	return 0;
}
