# Supplementary material for: ImgLib2—generic image processing in Java
Source: Bioinformatics. 2012 Sep 8;28(22):3009–11. doi: 10.1093/bioinformatics/bts543 (PMC3496339; doi:10.1093/bioinformatics/bts543)
Supplement: Supplementary Data [file supp_bts543_sourcecode.zip › sourcecode/benchmark/c++/Makefile]

all: CenterOfMassBenchmark InvertBenchmarkFloat

CenterOfMassBenchmark: benchmark-center-of-mass.cc center-of-mass.hh realsum.hh benchmark.hh benchmark.cc
	g++ -O3 benchmark-center-of-mass.cc benchmark.cc -o CenterOfMassBenchmark

InvertBenchmarkFloat: benchmark-invert.cc invert.hh benchmark.hh benchmark.cc
	g++ -O3 benchmark-invert.cc benchmark.cc -o InvertBenchmarkFloat

.PHONY: clean
clean:
	@ rm -rf CenterOfMassBenchmark InvertBenchmarkFloat
