# Supplementary material for: ImgLib2—generic image processing in Java
Source: Bioinformatics. 2012 Sep 8;28(22):3009–11. doi: 10.1093/bioinformatics/bts543 (PMC3496339; doi:10.1093/bioinformatics/bts543)
Supplement: Supplementary Data [file supp_bts543_sourcecode.zip › sourcecode/benchmark/c++/benchmark-center-of-mass.cc]

#include <vector>
#include <cstdlib>
#include <iostream>
#include "benchmark.hh"
#include "center-of-mass.hh"

using namespace std;

class CenterOfMassBenchmark : public Benchmark
{

	const vector<long>& dimensions;

	unsigned char* data;

	double* com;

public:
	CenterOfMassBenchmark(const vector<long>& dimensions)
		: dimensions(dimensions)
	{
		unsigned long long size = 1;
		for (int d = 0; d < dimensions.size(); ++d)
			size *= dimensions[d];
		data = new unsigned char[size];
		com = new double[dimensions.size()];
	}

	~CenterOfMassBenchmark()
	{
		delete[] data;
		delete[] com;
	}

	virtual void run()
	{
		switch (dimensions.size())
		{
		case 1:
			center_of_mass<1>(dimensions, data, com);
			break;
		case 2:
			center_of_mass<2>(dimensions, data, com);
			break;
		case 3:
			center_of_mass<3>(dimensions, data, com);
			break;
		case 4:
			center_of_mass<4>(dimensions, data, com);
			break;
		case 5:
			center_of_mass<5>(dimensions, data, com);
			break;
		case 6:
			center_of_mass<6>(dimensions, data, com);
			break;
		default:
			cerr << "only implemented for <= 6 dimensions" << endl;
		}
	}
};

int main(int argc, char* argv[])
{
	if (argc < 3)
	{
		cout << "wrong parameter count" << endl;
		cout << "benchmark-center-of-mass <n_iterations> <d0> [... <dn>]" << endl;
		return 1;
	}

	const unsigned int num_runs = atoi(argv[1]);
	vector<long> dimensions = get_dimensions(argc, argv);

	CenterOfMassBenchmark b(dimensions);
	vector<double> times = benchmark(num_runs, b);

	write_results("centerofmass", num_runs, dimensions, times);

	return 0;
}
