# Supplementary material for: ImgLib2—generic image processing in Java
Source: Bioinformatics. 2012 Sep 8;28(22):3009–11. doi: 10.1093/bioinformatics/bts543 (PMC3496339; doi:10.1093/bioinformatics/bts543)
Supplement: Supplementary Data [file supp_bts543_sourcecode.zip › sourcecode/benchmark/c++/benchmark.cc]

#include <ctime>
#include <iostream>
#include <fstream>
#include <sstream>
#include <algorithm>
#include <vector>
#include "benchmark.hh"

using namespace std;

vector<double> benchmark(const int num_runs, Benchmark& benchmark, const int iterations_per_run)
{
	vector<double> results;
	for (int r = 0; r < num_runs; ++r)
	{
		clock_t t1 = clock();
		for (int i = 0; i < iterations_per_run; ++i)
			benchmark.run();
		clock_t t2 = clock();
		double t = (double) (t2 - t1) * 1000.0 / (double) CLOCKS_PER_SEC / (double) iterations_per_run;
		results.push_back(t);
	}
	return results;
}

double median(vector<double>& values)
{
	sort(values.begin(), values.end());
	if (values.size() % 2 == 1)
		return values[(values.size() + 1) / 2 - 1];
	else
	{
		double lower = values[values.size() / 2 - 1];
		double upper = values[values.size() / 2];
		return (lower + upper) / 2.0;
	}
}

void write_results(const std::string& benchmarkname, const unsigned int num_runs, const std::vector<long>& dimensions, std::vector<double>& times)
{
	stringstream filename;
	filename << benchmarkname << "/" ;
	filename << "c++_" << num_runs << "_";
	for (int d = 0; d < dimensions.size() - 1; ++d)
		filename << dimensions[d] << "x";
	filename << dimensions[dimensions.size() - 1];
	filename << ".dat";
	std::ofstream f;
	f.open(filename.str().c_str(), std::ios::out);
	for (int i = 0; i < times.size(); ++i)
		f << times[i] << endl;
	f.close();

	cout << "result: " << median(times) << " ms,  c++, " << num_runs << " iterations,  ";
	for (int d = 0; d < dimensions.size() - 1; ++d)
		cout << dimensions[d] << "x";
	cout << dimensions[dimensions.size() - 1] << endl;
}

vector<long> get_dimensions(int argc, char* argv[])
{
	vector<long> dimensions;
	for (int i = 2; i < argc; ++i)
		dimensions.push_back(std::atoi(argv[i]));
	return dimensions;
}
