# Supplementary material for: ImgLib2—generic image processing in Java
Source: Bioinformatics. 2012 Sep 8;28(22):3009–11. doi: 10.1093/bioinformatics/bts543 (PMC3496339; doi:10.1093/bioinformatics/bts543)
Supplement: Supplementary Data [file supp_bts543_sourcecode.zip › sourcecode/benchmark/c++/invert.hh]

#ifndef __INVERT_H
#define __INVERT_H

template<class T>
void invert(T* img, unsigned long long size)
{
	for (unsigned long long i = 0; i < size; ++i)
		img[i] = -img[i];
}

#endif
