# Supplementary material for: ImgLib2—generic image processing in Java
Source: Bioinformatics. 2012 Sep 8;28(22):3009–11. doi: 10.1093/bioinformatics/bts543 (PMC3496339; doi:10.1093/bioinformatics/bts543)
Supplement: Supplementary Data [file supp_bts543_sourcecode.zip › sourcecode/benchmark/c++/benchmark.hh]

#ifndef __BENCHMARK_H
#define __BENCHMARK_H

#include <vector>
#include <string>

class Benchmark
{
public:
	virtual void run() = 0;
};

std::vector<long> get_dimensions(int argc, char* argv[]);

std::vector<double> benchmark(const int num_runs, Benchmark& benchmark, const int iterations_per_run = 1);

void write_results(const std::string& benchmarkname, const unsigned int num_runs, const std::vector<long>& dimensions, std::vector<double>& times);

#endif
