# Supplementary material for: ImgLib2—generic image processing in Java
Source: Bioinformatics. 2012 Sep 8;28(22):3009–11. doi: 10.1093/bioinformatics/bts543 (PMC3496339; doi:10.1093/bioinformatics/bts543)
Supplement: Supplementary Data [file supp_bts543_sourcecode.zip › sourcecode/benchmark/c++/realsum.hh]

#include <vector>
#include <numeric>

template<class T>
class RealSum
{
private:
	std::vector<unsigned char> flags;
	std::vector<T> sums;

public:
	/**
	 * Get the current sum by summing up all intermediate sums.  Do not call
	 * this method repeatedly when the sum has not changed.
	 *
	 * @return
	 */
	T getSum()
	{
		return std::accumulate(sums.begin(),sums.end(),0.0);
	}

	operator T()
	{
		return getSum();
	};

	RealSum& operator+=(const T a)
	{
		add(a);
		return *this;
	}

	/**
	 * Add an element to the sum.  All intermediate sums are updated and
	 * the capacity is increased on demand.
	 *
	 * @param a the summand to be added
	 */
	void add(const T a)
	{
		T s = a;
		typename std::vector<unsigned char>::iterator itFlags = flags.begin();
		typename std::vector<T>::iterator itSums = sums.begin();

		for( ; itFlags != flags.end() && *itFlags; ++itFlags, ++itSums )
		{
			*itFlags = 0;
			s += *itSums;
			*itSums =  0.0;
		}
		if ( itFlags == flags.end() )
		{
			flags.push_back( 1 );
			sums.push_back( s );
		}
		else
		{
			*itFlags = 1;
			*itSums = s;
		}
		return;
	}
};
